# Supplementary material for: Changes in Food Consumption and Eating Behaviours of Children and Their Families Living in Italy during the COVID-19 Pandemic: The EPaS-ISS Study
Source: Nutrients. 2023 Jul 26;15(15):3326. doi: 10.3390/nu15153326 (PMC10421235; doi:10.3390/nu15153326)
Supplement: Supplementary file 1 [file nutrients-15-03326-s001.zip]

Archive with 1 entries (1 files):
- nutrients-2528834-supplementary.pdf
